# Supplementary material for: A retrospective analysis comparing metagenomic next-generation sequencing with conventional microbiology testing for the identification of pathogens in patients with severe infections
Source: Front Cell Infect Microbiol. 2025 Apr 8;15:1530486. doi: 10.3389/fcimb.2025.1530486 (PMC12011730; doi:10.3389/fcimb.2025.1530486)
Supplement: Supplementary file 1 [file Table1.xlsx]

## Sheet: Sheet1
ID	Sample type	gender	Age	CMT-BALF	CMT-Blood	The results of mNGS	Reads	Basic Disease	Cause of hospitalization	Diagnostics	Discharge	length of stay in hospital	90-day survival (Yes/No)	mNGS Results (TRUE/FALSE)	Adjusted medication (Yes/No)	before-CRP mg/L	before-PCT ng/ml	before-WBC 10^9/L	before-NEU (%)	after-CRP mg/L	after-PCT ng/ml	after-WBC 10^9/L	after-NEU (%)
1	BALF	Male	66	Acinetobacter baumanii	NO	Acinetobacter baumannii; Acinetobacter pittii; kingella denitrificans; Enterococcus faecalis	11500; 52; 2537; 10	CHD; type 2 diabetes; Cerebral infarction	Alalia ; Limbs powerless	Pneumonia	Improvement	63	Yes	TRUE	Yes	87		10.96	77.2	23		10.42	73.2
2	BALF	Male	74	negative	Negative	Acinetobacter baumannii; Acinetobacter pittii; Morganella morganii; Streptococcus pneumoniae; Candida albicans; HSV1; EBV	27544; 183; 1654; 222; 209; 3; 6741; 28	Cardiopathy; diabetes; COPD; Pyosepticemia	Cough and Expectoration; Dyspnea ; Fever	Septic shock; Severe pneumonia	Critical condition	30	No	TRUE	No	91.24		8.57	88.7	28		6.38	83.8
3	BALF	Male	48	Negative	Negative	Streptococcus pneumoniae; Candida albicans	1866; 8	be well before	Cough and Dyspnea	Severe pneumonia	Improvement	15	Yes	TRUE	Yes	289.6		5.47	95.5	217.66		5.74	93.7
4	BALF	Male	74	Negative	Negative	Negative		COPD; Bronchiectasia; Hepatic injury; Cerebral infarction	Cough and Expectoration; Dyspnea; Fever	pulmonary encephalopathy; Pleural effusion; AECOPD(Obstructive Pneumonia)	Improvement	70	Yes	FALSE	No	43.42		9	70.5	12.78		7.21	80.4
5	BALF	Male	67	Pseudomonas aeruginosa	NO	Pseudomonas aeruginosa; Pseudomonas denitrificans; Enterococcus faecium; Serratia marcescens; Abiotrophia defectiva; Candida parapsilosis; Mycoplasma	480; 290; 378; 278; 74; 17; 8	Uremia; Renal cyst; Kidney stone; Hypertension; Gastric Carcinoma	Cough and Expectoration	Pulmonary space occupying; pulmonary fibrosis and infection	Critical condition	45	No	TRUE	Yes	224.52		12.69	96.3	203.66		31.49	96.1
6	BALF	Male	64	Negative	NO	Streptococcus pneumoniae	174	Lymphoma; Lung cancer; Chronic bronchitis	Cough and Expectoration	Severe pneumonia	Improvement	19	Yes	TRUE	Yes	278.78		29.41	85.5	37.79		6.68	58.4
7	BALF	Male	68	Candida albicans	Negative	Enterococcus faecium; Candida albicans	220; 160	Hypertension; Cardiopathy; Hyperglycemia	Limb activity disorder	Pneumonia; cerebral infarction	Improvement	54	Yes	TRUE	Yes	126.6		22.62	93.7	181.2		8.25	81.6
8	BALF	Male	69	Negative	Negative	Neisseria meningitidis; Dialister invisus; Molluscum contagiosum virus; Chlamydia psittaci	4; 26; 5; 16	Renal insufficiency	Cough and Expectoration ; Dyspnea	Severe pneumonia	Improvement	10	Yes	TRUE	Yes	188.79		8.41	93.6	44.84		6.23	75
9	BALF	Male	63	Klebsiella aerogenes	NO	Streptococcus pneumoniae; Klebsiella aerogenes	3; 336	RA; Lumbar Disc Herniation	Edema ; Unconsciousness	Severe pneumonia; hydrothorax and seroperitoneum; respiratory failure	Critical condition	6	No	TRUE	Yes	71.3		10.22	59.2
10	BALF	Male	33	Serratia marcescens	Negative	Serratia marcescens; Streptococcus constellatus; Streptococcus pneumoniae; Parvimonas micra; Klebsiella pnenmoniae	4166; 371; 10; 545; 146	be well before	Coma	brain-stem injury; craniocerebral injury; Pneumonia; Pleural effusion; subarachnoid hemorrhage	Improvement	30	Yes	TRUE	No	12.28		16.33	90.7	2.68		7.53	74.7
11	BALF	Male	71	Corynebacterium striatum	Enterococcus faecium	Branhamella catarrhalis; Enterococcus faecium; HSV1; Torque teno virus; HHV-7	2281329; 44; 159; 110; 4	Hypertension	Cough and Expectoration ; Dyspnea ; lethargy	Pneumonia; respiratory failure	Critical condition	25	No	TRUE	No	253.34		7.88	95.7	92.19		13.01	90.8
12	BALF	Male	73	Negative	Negative	Bacillus cereus; Aspergillus sydowii; Candida parapsilosis; HHV-7; EBV	486; 19; 25; 17; 7	Cerebroma; Leukemia	weakness ; Fever	Severe pneumonia; Pleural effusion; Pyemia	Critical condition	7	No	TRUE	Yes	184.78		0.22	27.3	105.53		0.61	32.8
13	BALF	Male	72	Burkholderia cepacia	NO	Klebsiella; Enterococcus faecalis	53; 181	Hypertension; Cerebral infarction	cerebral hemorrhage	Pneumonia; cerebral hemorrhage; intracranial hemorrhage	Critical condition	25	No	TRUE	No	90.75		7.96	81.9	19.24		11.48	85.1
14	BALF	Male	75	Candida albicans	NO	Parvimonas micra; Candida albicans; EBV	10; 1228; 6	Hypertension; diabetes; Cerebral infarction	Abdominal pain ; Fever	cholecystitis; Pneumonia	Improvement	7	Yes	TRUE	No	20.51		18.31	85.8	16.34		12.64	84.5
15	BALF	Male	74	Negative	Negative	Haemophilus influenzae; Hemophilus bronchisepticus	684; 21	be well before	lags in response	Infective fever; interstitial pneumonia	Critical condition	3	No	TRUE	No	146.63	0.593	6.1	94.8
16	BALF	Male	80	Negative	NO	Branhamella catarrhalis; Haemophilus influenzae; Neisseria sicca; Neisseria mucosa; Aggregatibacter aphrophilus	5055; 242; 70; 15; 14	Hypertension; Cerebral infarction	Alalia ; Limb activity disorder	acute cerebrovascular disease; cerebral infarction; Pneumonia	Critical condition	26	No	TRUE	No	57.33	0.294	16.5	82.3	69.53	0.525	13.03	82.3
17	BALF	Male	58	Aspergillus fumigatus	Negative	Aspergillus fumigatus	24	be well before	Fever; Cough; Expectoration; Dyspnea	Severe pneumonia; pulmonary aspergillosis; Pyemia	Critical condition	10	No	TRUE	Yes	176.79	0.504	25.11	94.4	213.3	3.55	17.14	93.6
18	BALF	Male	76	Corynebacterium striatum	NO	Pseudomonas aeruginosa	23	Cerebral infarction; Brain atrophy; Hypertension	physical tics ; unconsciousness	Severe pneumonia; epilepsy; respiratory failure	Critical condition	28	No	TRUE	Yes	121.3	0.15	6.61	75.7		7
19	BALF	Female	69	Burkholderia cepacia	Negative	Staphylococcus aureus; Enterococcus faecalis：Acinetobacter baumanii：Candida albicans; HSV1; Torque teno virus; Torque teno virus-3;	16903; 1298; 209; 3474; 1559; 12; 4	be well before	coma	Severe craniocerebral injury; cerebral contusion and laceration; Dilated ventricles; skull defect; Pneumonia	Critical condition	17	No	TRUE	No	23.19	0.257	6.7	84.8	6.97	0.194	3.92	72.5
20	BALF	Male	59	Negative	NO	Streptococcus pneumoniae; Streptococcus constellatus; Haemophilus haemolyticus	35; 29; 11	be well before	Alalia; Limb activity disorder	Cerebral hemorrhage in the left basal ganglia; Emphysema; Pneumonia; pulmonary nodule; cerebral infarction	Improvement	35	Yes	TRUE	Yes	122.71	1.373	17.9	83.6	21.97	0.19	5.08	79.3
21	BALF	Female	88	Negative	Negative	Corynebacterium striatum; Streptococcus pneumoniae	197366; 15	Hypertension; CHD	Dyspnea	Severe pneumonia; Pleural effusion; cerebral infarction	Improvement	16	Yes	TRUE	Yes	63.64	1.28	16.18	85.5	13.63	0.225	6.98	56.4
22	BALF	Male	71	Negative	Negative	Streptococcus pneumoniae; Haemophilus parahaemolyticus;TTV-like mini virus	1245; 7; 1	Cerebral infarction; CHD; CABG; Coronary stenting	dizziness ; Limbs powerless	cerebral infarction; Pulmonary infection; Pneumonia	Critical condition	35	No	TRUE	Yes	230.11	79.27	12.34	90.7	0.8	11.6	12.88	87.3
23	BALF	Female	63	Aspergillus fumigatus	Negative	Aspergillus fumigatus	70;	Aplastic anemia	aplastic anemia ; Fever	Community acquired pneumonia; Aspergillus pneumonia; Sepsis; renal cyst	Improvement	17	Yes	TRUE	Yes	182.7	2.67	2.53	69.4	97.03	0.25	8.25	92.9
24	BALF	Male	66	Negative	coagulase negative staphylococci	Negative		Hypertension; diabetes	Fever; Cough; Dyspnea	Severe pneumonia; respiratory failure; interstitial pneumonia; hypoproteinemia	Critical condition	8	No	FALSE	No	120.41	0.06	8.04	90.5	4.58		9.45	92.4
25	BALF	Male	69	Negative	Negative	Negative		long-term smoker; be well before	hemoptysis	Bronchopneumonia; respiratory failure; hepatic cyst	Critical condition	6	No	FALSE	No	172.5	15.66	5.76	82.3
26	BALF	Female	33	Negative	Negative	Streptococcus constellatus; Parvimonas micra; Pneumocystis jirovecii; HSV1;	14; 34; 283; 10;	Breast carcinoma	Fever	Pneumonia; Cystic lesion of left axilla	Improvement	10	Yes	TRUE	Yes	96.4	0.11	4.35	88.2	9.41		5.02	68.3
27	BALF	Male	67	Negative	Negative	Enterococcus faecium; Raoultella ornithinolytica; CMV; Torque teno virus; Torque teno virus10; Torque teno virus15; Torque teno virus28	3049; 1060; 282; 33; 5; 4; 3	NHL（PhaseⅢ IPI：3）; Hypertension; diabetes; Cerebral infarction	Fever ; Dyspnea	Severe pneumonia; respiratory failure; interstitial lung disease with infection; Pneumonomycosis	Critical condition	23	No	TRUE	Yes	57.9	2.58	2.75	94	53.1	0.66	4.32	96.1
28	BALF	Male	68	Negative	NO	Enterococcus faecium; HHV-7; Torque teno virus	9449; 2; 2	Hypertension; CHD; MI; Intracoronary stent implantation; type 2 diabetes; Diabetic Nephropathy; Adrenal tumor excision	Cough; Expectoration and Dyspnea	Severe pneumonia; respiratory failure; Cardiac insufficiency; Emphysema; Pleural effusion	Critical condition	19	No	TRUE	Yes	106.16	1.499	15.37	86.4	86.54	11.152	11.84	97.9
29	BALF	Male	36	Negative	Negative	Dialister invisus; Pneumocystis jirovecii	41; 77	Schizophrenia; Arrhythmia; FPVC; ventricular tachycardia; necrotizing myopathy; myocardial damage	Dyspnea	Pneumonia; Cardiac insufficiency; necrotizing myopathy; liver injury	Improvement	45	Yes	TRUE	Yes	88	0.28	8.19	84.8	41.7	0.25	10.25	87.9
30	BALF	Female	77	Candida lusitaniae; Aspergillus fumigatus	Negative	Streptococcus constellatus; Streptococcus pneumoniae; Pichia kudriavzevii; Aspergillus fumigatus; Candida lusitaniae; HSV1	7; 4; 11951; 456; 269; 249	NMOSD	Chest stuffiness	Severe pneumonia; Septic shock; CHD; nephritis; renal cyst; Myocardial damage; hypoproteinemia; steroid diabetes mellitus; cerebral infarction	Critical condition	7	No	TRUE	Yes	289.18	0.97	10.5	97.6
31	BALF	Female	78	Klebsiella pnenmoniae	Negative	Klebsiella pnenmoniae; Haemophilus influenzae	3; 1	Hypertension	Unconsciousness	Multiple cerebral contusions; subarachnoid hemorrhage; cerebral infarction; chronic pneumonia	Death	22	No	TRUE	Yes	38.58	3.6	28.69	81.9	22.12	4.52	9.45	81.4
32	BALF	Female	67	Negative	Negative	Enterococcus faecalis; Mycobacteroides abscessus	18; 12	CHD	Fever ; Dyspnea	Severe pneumonia; respiratory failure; Metabolic acidosis	Death	14	No	TRUE	Yes	31.44	0.344	3.62	84.2	56.16	0.213	8.13	94
33	BALF	Male	79	Negative	NO	Acinetobacter baumanii	190893;	MI	Fever ; Unconsciousness	Pneumonia; Septic shock; respiratory failure; COVID-19	Improvement	27	Yes	TRUE	Yes	75.65	0.352	8.21	78.3	28.24	0.285	9.8	77.5
34	BALF	Female	77	Candida albicans	Negative	Acinetobacter baumanii; Haemophilus influenzae; Klebsiella Variicola; Candida albicans	54930; 4; 8; 1732	Hypertension; diabetes	Chest stuffiness ; Fever	Unstable Angina; atrial premature beats; Pneumonia; CHD	Death	13	No	TRUE	No	153.43	2.36	26.23	96.4		4.401
35	BALF	Male	66	Pseudomonas aeruginosa	Negative	Pseudomonas aeruginosa; Acinetobacter baumanii;	123; 621	Atrial Fibrillation; Cerebral infarction; Asthma	Chest pain	CHD; acute inferior myocardial infarction; arrhythmia; Type 2 Diabetes; Pneumonia; bronchial asthma	Death	19	No	TRUE	No		16.54	13.71	91.6		8.424	11.54	82
36	BALF	Male	50	Escherichia coli	NO	Haemophilus influenzae; Streptococcus pneumoniae; Branhamella catarrhalis; Escherichia coli; Neisseria gonorrhoeae; Aspergillus fumigatus; Chlamydia psittaci	3625; 993; 139; 17; 3; 367; 23	be well before	lags in response; weakness ; Unconsciousness	Pulmonary infection; Pneumonia; respiratory failure; Metabolic acidosis; diffuse parenchymal lung disease; liver injury	Critical condition	3	No	TRUE	No	296.4	31.81	11.64	93.9
37	BALF	Female	71	Negative	Negative	Enterococcus faecium; Rhizomucor pusillus	2465; 110	AML	AML	AML; bronchiectasis; Pneumonia	Critical condition	33	No	TRUE	No	293.5	3.43	6.8	88.6
38	BALF	Male	74	Negative	Negative	Enterococcus faecium; Aspergillus fumigatus; Torque teno virus	15; 1737; 8	Hypertension	Abdominal pain ; icteric sclera	Pancreatic Cancer; Sepsis; peritonitis; Pneumonia(Aspergillus pneumonia); respiratory failure	Critical condition	39	No	TRUE	Yes	175	0.07	9.65	87.3	70.4	0.37	19	86.4
39	BALF	Female	63	Klebsiella pnenmoniae	Negative	Klebsiella pnenmoniae; Escherichia coli	102842; 4	COPD; CHD; CHF; CHD; diabetes; Hypertension; Hepatic hemangioma	Cough; Expectoration and Dyspnea	Severe pneumonia; Septic shock; respiratory failure; acute kidney injury; heart failure	Critical condition	2	No	TRUE	No		6.65	8.72	91.8
40	BALF	Male	57	Negative	Negative	Enterococcus faecalis; Aspergillus fumigatus	195; 8	Hypertension; Bronchial asthma	Fever; Cough; Dyspnea	Aspergillus pneumonia; Severe pneumonia; respiratory failure	Critical condition	10	No	TRUE	Yes	130.52	0.457	22.1	95.6		1.09
41	BALF	Female	64	Negative	NO	Dialister pneumosintes	2	CHF ; CHD ; NYHA Ⅳ; Hypertension III; DN diabetes; Retinopathy; Chronic Renal Failure ; Cataracts	Chest stuffiness; Dyspnea	Acute exacerbation of chronic heart failure; Severe pneumonia; Pleural effusion; Diabetic Nephropathy	Improvement	11	Yes	TRUE	Yes	28.2	0.11	6.83	73.5	18.34		7.59	76.3
42	BALF	Male	40	Aspergillus fumigatus	Negative	Aspergillus fumigatus; HHV-6B	61; 1	type 2 diabetes	Fever	Severe pneumonia; invasive pulmonary aspergillosis; respiratory failure; Diabetic ketoacidosis; hypoproteinemia	Critical condition	17	No	TRUE	No	104.8	0.16	8.26	86.6	34.2	0.05	18.41	82.1
43	BALF	Male	59	Klebsiella pnenmoniae; Serratia marcescens	Negative	Klebsiella; Serratia marcescens	5506; 236	be well before	Aphasia; Limb activity disorder	cerebral infarction; Pneumonia	Improvement	78	Yes	TRUE	No
44	BALF	Female	55	Escherichia coli	NO	Streptococcus constellatus; Parvimonas micra; Escherichia coli; Malassezia restricta	3; 81; 42; 28	Bronchiectasia	Cough and Expectoration	Pneumonia	Improvement	20	Yes	TRUE	No
45	BALF	Female	49	Negative	Negative	Haemophilus influenzae; Aspergillus fumigatus	82; 4	be well before	Cough and hemoptysis ; Fever	Obstructive pneumonia; Pulmonary space occupying	Improvement	14	Yes	TRUE	Yes
46	BALF	Female	75	Negative	NO	Haemophilus influenzae; Hemophilus bronchisepticus	1520; 70	Tuberculosis	Cough and Expectoration ; hemoptysis	Pneumonia	Improvement	6	Yes	TRUE	Yes
47	BALF	Female	32	Negative	Negative	Negative		Leukemia	Cough and Expectoration ; Dyspnea	Bronchopneumonia; pulmonary arterial hypertension; Pleural effusion; Leukemia; Pleuritis	Improvement	4	yes	TRUE	No	19.6		14.3	89.6	3.52		4.6	62.6
48	BALF	Male	60	Negative	Negative	Haemophilus influenzae	16	Hypertension; Cardiovascular calcification	Cough and Expectoration	Pneumonia; bronchiectasis	Improvement	10	Yes	TRUE	No	15.26		4.91	62.7	3.42		5.44	61.4
49	BALF	Male	67	Klebsiella pnenmoniae	NO	Klebsiella pnenmoniae; Klebsiella Variicola; Haemophilus influenzae; Pseudomonas aeruginosa	3247; 87; 250; 12	Hypertension; CHD; Chronic Gastritis	Cough and Expectoration	Bronchiectasis with infection; Pneumonia; pulmonary nodule	Improvement	6	Yes	TRUE	No	157.18		8.19	84	9.3	0.248	12.75	76
50	BALF	Male	52	Negative	Negative	Olsenella uli; Peptostreptococcus anaerobius; Parvimonas micra	65642; 206; 26010	Varicosity	Palpitation ; Dyspnea	Pneumonia; pulmonary cavity	Improvement	23	Yes	TRUE	No	69.54		11.09	70	3.06		5.69	45.2
51	BALF	Male	42	Negative	NO	Parvimonas micra; Methanobrevibacter oralis; Actinomyces israelii; Olsenella profusa; Olsenella uli	171; ; 125; 6; 32; 18	Hypertension	Cough	pulmonary nodule; Pneumonia	Improvement	13	Yes	TRUE	No
52	BALF	Male	65	Normal microbiological flora	NO	Streptococcus pneumoniae; Streptococcus constellatus; Neisseria meningitidis; Kingella denitrificans; Actinomyces naeslundii; Abiotrophia defectiva; EBV; HHV-7	372; 67; 7; 6047; 859; 3826; 347; 45	type 2 diabetes	Cough and Expectoration	Pneumonia	Improvement	6	Yes	TRUE	Yes
53	BALF	Male	77	Candida albicans	Negative	Haemophilus influenzae; Comamonas kerstersii; Candida albicans; EBV	57; 3; 394; 31	Gastric ulcer	anepithymia ; Fever	interstitial lung disease; infective fever; Pneumonia	Improvement	20	Yes	TRUE	No
54	BALF	Male	65	Negative	Negative	Streptococcus pneumoniae; Streptococcus constellatus; Neisseria polysaccharea; Actinomyces naeslundii; Yarrowia lipolytica; Candida albicans; HSV1; EBV	139; 39; 5; 23; 538; 328; 651; 12	CHD; Rheumatoid Arthritis; Patent foramen ovale; Dysfunction of venous valves	Fever and Cough	Pneumonia; pulmonary nodule; infective fever	Improvement	9	Yes	TRUE	Yes	>160		16.61	91	201.4	0.664	17.17	91.1
55	BALF	Male	73	Negative	Negative	Streptococcus pneumoniae; EBV	7; 5	Hypertension; Prostatic Hyperplasia	Cough and Expectoration ; Fever	Pneumonia; pulmonary cavity; Pulmonary space occupying; lung abscess	Improvement	14	Yes	FALSE	No
56	BALF	Male	72	Negative	Negative	Pyramidobacter piscolens; Peptostreptococcus anaerobius; Enterococcus faecium; EBV	2866; 8; 151; 7	be well before	Fever ; Cough and Expectoration	Severe pneumonia	Improvement	15	Yes	TRUE	Yes	80.72		3.62	86.5	31.95		4.57	61.9
57	BALF	Male	69	Negative	NO	Streptococcus pneumoniae; Acinetobacter ursingii; Anaeroglobus geminatus; Candida intermedia	17; 3; 44; 8	PN; COPD	Fever ; Cough ; Dyspnea	Pneumonia; AECOPD; interstitial lung disease with infection; Pulmonary space occupying	Improvement	25	Yes	TRUE	Yes
58	BALF	Male	64	Negative	NO	Abiotrophia defectiva; Kingella denitrificans; Dialister pneumosintes; Yarrowia lipolytica	69; 6; 15; 3	Esophageal Carcinoma; gastritis; Fracture of index finger	Cough and Expectoration	Pneumonia	Improvement	18	Yes	TRUE	No	2.73		7.32	39.2	1.27		10.87	82.4
59	BALF	Female	46	Negative	NO	Negative		RA; Lumbar Disc Herniation; AS	Cough and Expectoration	Aspergillus pneumonia; Bronchopneumonia; bronchial asthma; pulmonary nodule	Improvement	11	Yes	TRUE	No	156.78		10.36	83.3	120.84		9.47	70.9
60	BALF	Male	54	Pseudomonas aeruginosa	Negative	Streptococcus pneumoniae; Pseudomonas aeruginosa; Candida albicans; EBV; Mycoplasma	197; 101; 90; 5; 4	Hypertension; CHD; COPD	Fever ; Cough ; Dyspnea	Severe pneumonia; AECOPD; respiratory failure	Improvement	22	Yes	TRUE	Yes
61	BALF	Female	50	Negative	NO	Negative		Varicose vein of lower limb; Breast calcification; Bronchial asthma; Pneumonia	Cough	Pneumonia; pulmonary nodule; Bronchial asthma attack	Improvement	11	Yes	TRUE	No
62	BALF	Male	61	Negative	NO	Negative		Bronchial asthma; Prostatitis	Cough; Expectoration and Dyspnea	Bronchial asthma attack; Bronchopneumonia; pulmonary nodule	Improvement	11	Yes	TRUE	No	50.37	3.04	5.7	82.8
63	BALF	Male	69	Negative	Negative	Haemophilus influenzae; HHV-7	9; 60	COPD; Bronchiectasia	Cough and Dyspnea	AECOPD; pulmonary nodule; typeⅡrespiratory failure; Severe pneumonia; Bronchiectasis with infection	Improvement	12	Yes	TRUE	Yes	86.1		9.42	80.2	31.97		7.99	71.3
64	BALF	Male	72	Enterobacter cloacae	Negative	Enterobacter hormaechei; Enterobacter cloacae ; Enterococcus faecalis; Candida albicans; EBV	417; 8; 19; 1170; 33	type 2 diabetes; CHD; Polycythemia Vera; Emphysema	Fever	Pneumonia; lung abscess; candidosis in the respiratory tract	Improvement	13	Yes	TRUE	Yes	50.91	0.052	10.09	71.8	1.46		16.91	73.9
65	BALF	Male	66	Negative	NO	EBV	35	Hypertension; COPD	Cough; Expectoration; Dyspnea ; Fever	Pneumonia; AECOPD ; pulmonary nodule; hepatic cyst; Pneumonia; AECOPD ; pulmonary nodule; hepatic cyst	Improvement	10	Yes	FALSE	No					28.66		8.11	69.2
66	BALF	Female	27	Negative	Negative	Mycoplasma pneumoniae	5752	be well before	Fever	Pneumonia; mycoplasma infection; Pleural effusion	Improvement	15	Yes	TRUE	No	197.8		31.05	90.6	0.5		9.4	71.4
67	BALF	Male	64	Negative	Negative	Pseudomonas aeruginosa	224	be well before	Fever	Pneumonia; Emphysema; pulmonary nodule; Pleural effusion	Improvement	9	Yes	TRUE	No
68	BALF	Female	33	Negative	NO	Haemophilus influenzae	517	AMLM2; HSCT; Femoral head replacement; ANFH	Cough; Expectoration and Dyspnea	Bronchiectasis with infection	Improvement	4	Yes	TRUE	No
69	BALF	Male	32	Negative	NO	Streptococcus pneumoniae; Abiotrophia defectiva; Haemophilus parahaemolyticus; Schizophyllum commune	3; 217; 9; 14	be well before	Fever; Cough	Pneumonia	Improvement	6	Yes	TRUE	No	115.99		26.03	86.3	24.42		10.36	70.9
70	BALF	Female	39	Negative	Negative	Streptococcus constellatus; Parvimonas micra	171; 18	be well before	Fever	lung abscess; Pneumonia; Pleural effusion; pulmonary nodule	Improvement	10	Yes	TRUE	No	133.07		10.48	72.1	28.63		11.55	53.1
71	BALF	Male	54	Negative	Negative	Eggerthia catenaformis; Parvimonas micra	3509; 1072	be well before	Cough; Expectoration ; Fever	Severe pneumonia; lung abscess; hypoproteinemia; Pleural effusion	Improvement	19	Yes	TRUE	No	117.8		11.96	75	18.7		6.76	66
72	BALF	Female	55	Negative	Negative	Streptococcus pneumoniae; Aspergillus; EBV	9; 3; 69	be well before	Excision of Pulmonary Cyst ; Fever	lung abscess; hepatic cyst; renal cyst; hypoproteinemia	Improvement	28	Yes	TRUE	No	65.6		9	67.4	9.5		8	67.4
73	BALF	Male	59	Negative	NO	Streptococcus pneumoniae; Parvimonas micra; EBV	9; 294; 764	be well before; long-term smoker	Fever ; Cough; Expectoration	lung abscess; hepatic cyst	Improvement	10	Yes	TRUE	Yes		0.068			1.64	0.04	7.27	62.7
74	BALF	Female	63	Negative	NO	Parvimonas micra; Dialister pneumosintes; Slackia exigua	518; 29; 16	type 2 diabetes; CHD	Cough; Expectoration	lung abscess; Type 2 Diabetes; Diabetic Ketosis; pulmonary nodule	Improvement	15	Yes	TRUE	No	15.14		9.82	66.5
75	BALF	Male	15	Negative	NO	HHV-6B; Mycoplasma pneumoniae	9; 3523	Verruca; be well before	Cough; Expectoration ; Fever	Pneumonia; mycoplasma infection; Pleural effusion; pulmonary nodule	Improvement	7	Yes	TRUE	No			13.55	85.7	8.3	0.044	4.98	62.5
76	BALF	Male	55	Negative	NO	Parvimonas micra; Streptococcus constellatus	3898; 638	be well before; long-term smoker	Chest pain	lung abscess; Pneumonia; Pleural effusion; pulmonary nodule; Type 2 Diabetes	Improvement	9	Yes	TRUE	No	54.06		15.02	82
77	BALF	Male	68	Negative	NO	Candida glabrata	5	CHD; Unstable angina pectoris; Intracoronary stent implantation	Fever	Pneumonia; pulmonary nodule; hepatic cyst	Improvement	6	Yes	TRUE	No	143.92	0.049	4.03	82.09	1.74		7.94	69.9
78	BALF	Male	67	Negative	Negative	EBV	6	COPD; CHD; CTD	Cough; Expectoration ; Fever	AECOPD; interstitial lung disease with infection	Improvement	13	Yes	TRUE	No	16.72		11.82	80.5	5.21		7.58	80.9
79	BALF	Female	78	Negative	Negative	Negative		Hypertension; CHD; MI; Coronary stenting; Cataracts	Cough; Expectoration; Dyspnea ; Fever	Severe pneumonia; interstitial lung disease with infection; ANCA Associated Systemtc Vasculitis; liver injury	Improvement	10	No	TRUE	Yes	82.06		11.41	71.5	2.35		6.81	45.3
80	BALF	Male	33	Negative	NO	EBV; Mycoplasma pneumoniae	8; 94	HBV carrier	Cough; Expectoration	Pneumonia	Improvement	9	Yes	TRUE	Yes	39.35		6.78	77.3	45.51		7.59	86.4
81	BALF	Female	77	Negative	Negative	Mycobacterium paracellularis; Pseudomonas aeruginosa; Cryptococcus neoformans; Pneumocystis jirovecii; Aspergillus fumigatus; CMV; HSV1	63; 14; 756; 19; 4; 51; 28	CHD; Chronic Gastritis; Chronic bronchitis; COPD	Headache	Severe pneumonia; Pyemia; Cryptoccal Meninngitis; Bronchiectasis with infection; respiratory failure	Improvement	41	Yes	TRUE	Yes	6.06	0.04	5.06	80.4
82	BALF	Female	30	Negative	NO	Mycobacterium tuberculosis complex	22	be well before	Cough ; Fever	Pneumonia; Pulmonary Tuberculosis	Improvement	7	Yes	TRUE	Yes	5		4.56	59.2
83	BALF	Female	73	Negative	NO	Corynebacterium diphtheriae; Streptococcus pneumoniae; Haemophilus parahaemolyticus; Mycobacterium tuberculosis complex	4; 8; 76; 4	CHD; Hypertension; Multiple Myeloma	lesion of Pulmonary	Pneumonia; Pulmonary Tuberculosis	Improvement	6	Yes	TRUE	Yes	67.21		8.4	79.3	17.42		4.75	61.2
84	BALF	Male	73	Negative	Negative	Pseudomonas aeruginosa	2	Tuberculosis; Gastric perforation; Injury of femur; COPD; CPHD	Cough ; Fever; Dyspnea	Pneumonia; respiratory failure; AECOPD ; Pleural effusion; hypoproteinemia	Improvement	11	Yes	TRUE	Yes	99.21	0.092	14.75	81.7	8.6	0.049	9.02	63.1
85	BALF	Male	68	Negative	Negative	Haemophilus influenzae; Candida albicans; HSV1	26; 153; 7	Hand tremor; Inguinal hernia	Fever	Severe pneumonia; Pleural effusion; pulmonary nodule	Improvement	17	Yes	TRUE	No	7.22	0.038	6.51	62.7
86	BALF	Female	52	Negative	NO	Parvimonas micra	13	Gastric polyps	Cough; Expectoration	Pneumonia; breast hyperplasia	Improvement	13	Yes	TRUE	No	48.72	0.495	10.77	76.2
87	BALF	Male	77	Negative	Negative	Acinetobacter junii; Candida albicans	32; 351	Hypertension	Fever	Pneumonia; pulmonary nodule; bronchiectasis; Pleural effusion; pulmonary bulla	Improvement	19	Yes	TRUE	Yes	28.12	0.045	8.09	48.8	0.6		9.18	51.8
88	BALF	Female	27	Negative	Negative	Streptococcus constellatus; Streptococcus pneumoniae; Mycoplasma	5; 5; 6	Gonarthromeningitis; AKI	Fever	Pneumonia; gonarthromeningitis	Improvement	9	Yes	TRUE	Yes
89	BALF	Female	60	Negative	NO	HHV-6B	376	Hysterectomy; CHD	Cough; Expectoration ; Dyspnea	Pneumonia	Improvement	19	Yes	TRUE	Yes
90	BALF	Female	52	Negative	NO	Parvimonas micra	18	HBV carrier	Cough; Expectoration; Dyspnea	interstitial lung disease with infection; mycoplasma infection; pulmonary nodule	Improvement	9	Yes	FALSE	No	16.61		3.34	71.5	22.08		4.22	72.1
91	BALF	Female	15	Negative	Negative	Mycoplasma pneumoniae	8170	be well before	Cough; Expectoration ; Fever	Community acquired pneumonia; leukopenia	Improvement	17	Yes	TRUE	No	28.27		7.14	60
92	BALF	Male	45	Negative	NO	Mycoplasma pneumoniae	32	be well before; long-term smoker; Chronic alcohol ingestion	Cough; Expectoration	Community acquired pneumonia; mycoplasma infection	Improvement	7	Yes	TRUE	No	60.26		9.86	81.1
93	BALF	Female	37	Negative	Negative	Negative		be well before	Fever	Pneumonia	Improvement	9	Yes	TRUE	Yes	51.5		7.6	72.5
94	BALF	Male	67	Klebsiella pnenmoniae	NO	Klebsiella pnenmoniae	248	long-term smoker; Thyroid nodules	Cough; Expectoration ; Dyspnea	Bronchiectasis with infection; lung abscess; pulmonary nodule; interstitial lung disease	Improvement	10	Yes	TRUE	Yes	1.4		9.06	56.3
95	BALF	Female	44	Negative	NO	Rhizopus delemar; Mycoplasma	10; 3	Breast nodule	Chest stuffiness; Dyspnea	interstitial lung disease with infection; mycoplasma infection; pulmonary nodule	Improvement	8	Yes	TRUE	Yes	7.31		6.68	71.6
96	BALF	Male	71	Negative	NO	Streptococcus pneumoniae; EBV	2; 5	COPD	Cough; Expectoration; Dyspnea	Pneumonia; AECOPD; Bronchiectasis with infection; pulmonary nodule	Improvement	8	Yes	TRUE	Yes	3	0.03	3.99	64
97	BALF	Male	27	Negative	NO	Streptococcus pneumoniae; Streptococcus constellatus; Campylobacter ureolyticus; Malassezia restricta; Mycoplasma hyosynoviae	28; 8; 13; 50; 2	be well before	Chest pain	Pneumonia; pulmonary nodule	Improvement	10	Yes	TRUE	Yes	96.9	0.154	7.57	77.2	6.92	0.056	6.94	62.4
98	BALF	Female	49	Burkholderia multivorans	NO	Slackia exigua; Mycobacterium tuberculosis	9; 2	diabetes	Cough; Expectoration	Pneumonia; Pulmonary Tuberculosis	Improvement	6	Yes	TRUE	Yes
99	BALF	Male	51	Negative	NO	Pseudomonas aeruginosa; Comamonas testosteroni	5; 17	Hepatic cyst	Pneumonomycosis	pulmonary aspergillosis; Pneumonia; hepatic cyst	Improvement	5	Yes	TRUE	No			4.8	75.3			3.8	65.2
100	BALF	Female	50	Negative	NO	Negative		Breast carcinoma; Depression	Dyspnea	Pneumonia	Improvement	7	Yes	TRUE	Yes	158.57		11.86	89.6	6.58		9.32	65.9
101	BALF	Male	50	Negative	NO	Haemophilus influenzae; Legionella pneumophila	169; 224	be well before	Fever	Pneumonia; pulmonary nodule	Improvement	12	Yes	TRUE	No
102	BALF	Female	33	Negative	Negative	Negative		be well before	Fever	Pneumonia; mycoplasma infection	Improvement	7	Yes	FALSE	No
103	BALF	Female	53	Negative	NO	Mycobacterium; Aspergillus	3; 4	Hepatic cyst	Cough; Expectoration	Pneumonia; hepatic cyst	Improvement	6	Yes	TRUE	Yes	83.36	0.091	10.36	78.6	4.69	0.07	7.08	50.6
104	BALF	Male	15	Negative	Negative	Mycoplasma pneumoniae	6026	be well before	Fever	Pneumonia; mycoplasma infection; infective fever	Improvement	8	Yes	TRUE	Yes
105	BALF	Male	46	Negative	Negative	Legionella pneumophila; Candida albicans	2; 13	diabetes	Fever	Severe pneumonia; legionella infection; Pleural effusion; hypoproteinemia; pulmonary nodule; liver injury	Improvement	14	Yes	TRUE	Yes	0.54		5.61	49
106	BALF	Male	39	Negative	NO	Pseudomonas aeruginosa; Acinetobacter juni; Yarrowia lipolytica	30; 43; 51	Hypertension	Cough; Expectoration	Adenocarcinoma of the right lung（T3N1M1 phase IV EGFR 19 exon）; Bone metastases; Obstructive pneumonia; pulmonary nodule	Improvement	10	Yes	TRUE	Yes	6.77		4.11	56.1
107	BALF	Male	64	Negative	NO	Streptococcus pneumoniae; Aspergillus	3; 2	Varicose vein of lower limb; Chronic Gastritis; Cerebral infarction; Cervical spondylosis; COPD; Bronchial asthma	Chest pain	Aspergillus pneumonia; Bronchiectasis with infection	Improvement	15	Yes	TRUE	Yes
108	BALF	Female	31	Negative	NO	Negative		be well before	lesion of Pulmonary ; Chest pain	Pneumonia; mycoplasma infection	Improvement	6	Yes	TRUE	Yes	121.87		9.34	73
109	BALF	Female	37	Negative	NO	Negative		be well before	Chest stuffiness	Pneumonia; CTD	Improvement	13	Yes	TRUE	Yes	104.2		9.6	70.8	0.3		7	71.7
110	BALF	Male	60	Negative	Negative	Haemophilus influenzae	35	be well before	Cough; Expectoration ; Fever	Pneumonia; pulmonary nodule; liver injury	Improvement	11	Yes	TRUE	Yes		1.91				0.116
111	BALF	Male	70	Negative	NO	Negative		Hypertension	Cough; Dyspnea	Pneumonia; Pneumonia; pulmonary nodule	Improvement	6	Yes	TRUE	Yes
112	BALF	Male	61	Negative	Negative	Haemophilus influenzae; Streptococcus pneumoniae;	53; 2	be well before	Running nose ; Fever; Cough	Severe pneumonia; hypoproteinemia; liver injury	Improvement	12	Yes	TRUE	Yes	15.65		11.49	76.5	4.86		10.4	69.8
113	BALF	Male	33	Negative	NO	penicillium digitatum	781	be well before	Fever; Chest pain ; Dyspnea	Pneumonia; Pleural effusion; Atelectasis	Improvement	10	Yes	TRUE	No
114	BALF	Male	68	Negative	Negative	Haemophilus influenzae	171	CHD; long-term smoker	Chest pain	Adenocarcinoma of the right lung（T2N3M1 phase IV）; bone metastases; Obstructive pneumonia	Improvement	16	Yes	TRUE	No	140.47	0.169	11.39	83.6	<5	0.02	18.89	91.2
115	BALF	Male	67	Negative	NO	Pichia kudriavzevii; EBV	1077; 38757	Chronic Gastritis; Deep venous thrombosis; Anemia; Hypertension; Venous insufficiency; Varicose vein of lower limb; Prostatic Hyperplasia; Hepatic cyst; Renal cyst	Neck tumour ; lung adenocarcinoma	Adenocarcinoma of the right lung（T4N3M1 phase IV EGFR 21exon L858）; cancer cell metastasis; Pneumonia; pulmonary nodule	Critical condition	14	No	TRUE	Yes
116	BALF	Male	68	Negative	NO	Talaromyces funiculosus; Purpureocillium lilacinum; EBV; Torque teno virus; CMV	191; 34; 857; 28; 3	long-term smoker; Chronic alcohol ingestion; Chronic Gastritis; Duodenitis; PN; Prostatic Hyperplasia; Pneumomycosis; CPHD; COPD; Bronchial asthma	Cough; Expectoration; Dyspnea	Decompensation of chronic pulmonary heart disease; AECOPD; Pneumonomycosis	Improvement	12	Yes	TRUE	Yes
117	BALF	Male	32	Negative	NO	Talaromyces funiculosus; Torque teno virus; HHV-7	59; 11; 3	be well before	Cough; Expectoration	Pneumonia; pulmonary nodule	Improvement	6	Yes	TRUE	No		0.212				0.026
118	BALF	Female	60	Negative	NO	Negative		type 2 diabetes; Thyroid nodules; Arthritis; Hysterectomy; Haemorrhoids	Cough; Expectoration ; Fever	Pneumonia; pulmonary nodule; liver injury	Improvement	21	Yes	FALSE	No	42.5		5.1	72.6
119	BALF	Male	70	Negative	Negative	Tropheryma Whipplei; HHV-7; Mycobacterium tuberculosis complex	161; 3; 6	Hypertension; CHD; Cerebral infarction	Fever	Pneumonia; pulmonary nodule	Improvement	17	Yes	TRUE	Yes
120	BALF	Male	58	Negative	NO	Parvimonas micra; Bacteroides heparinolyticus; Streptococcus constellatus	69196; 18641; 170	diabetes; Hypertension; long-term smoker	Fever	lung abscess; pulmonary nodule; Emphysema	Improvement	8	Yes	TRUE	No
121	BALF	Female	37	Negative	Negative	Pneumocystis jirovecii; Candida parapsilosis	191; 7	be well before	Dyspnea ; Fever	interstitial lung disease with infection; Pneumonia	Improvement	11	Yes	TRUE	Yes
122	BALF	Male	79	Negative	NO	Candida tropicalis; Candida glabrata; EBV	23462; 1574; 765	CHD; Cerebral infarction; Hypertension; Chronic non-atrophic gastritis and Bile regurgitation; Interstitial lung disease	Pulmonary shadow	Pneumonia; Pneumonomycosis; interstitial lung disease with infection; pulmonary nodule	Improvement	11	Yes	TRUE	Yes	47.45		7.24	79.1	3.51		5.11	62
123	BALF	Female	69	Negative	NO	EBV	53;	Renal insufficiency; CML; HBV carrier; Varicose vein of lower limb	Cough; Expectoration	Bronchopneumonia; pulmonary aspergillosis	Improvement	7	Yes	TRUE	Yes	184.27	0.176	19.76	78.5	8.11	0.024	7.14	51.9
124	BALF	Male	85	Candida albicans	NO	Candida albicans; Rhizomucor pusillus; Torque teno virus; HHV-7	2922; 3; 22; 5	be well before	Cough; Expectoration; Dyspnea ; Fever	Severe pneumonia; Pleural effusion	Improvement	14	Yes	TRUE	Yes
125	BALF	Male	62	Negative	Negative	Parvimonas micra; Streptococcus constellatus; EBV	517; 6; 120	Hypertension; long-term smoker; Chronic alcohol ingestion	Fever	lung abscess; Pneumonia; pulmonary nodule	Improvement	12	Yes	TRUE	Yes
126	BALF	Female	35	Negative	NO	Mycobacterium tuberculosis complex; Mycoplasma pneumoniae	62; 1801	be well before	Fever	Pulmonary Tuberculosis; Pneumonia	Improvement	4	Yes	TRUE	Yes
127	BALF	Male	68	Negative	NO	Aspergillus	12	Cerebral infarction	Cough ; Expectoration; Dyspnea	Pneumonia; Aspergillus pneumonia	Improvement	8	Yes	TRUE	Yes	267.27	2.38	40.62	92.4	219.98	10.701	29.4	94.2
128	BALF	Female	57	Negative	NO	Abiotrophia defectiva	365	Left lung squamous cell carcinoma; Hypertension; ICH	radiotherapy and chemotherapy of Left lung squamous cell carcinoma ; Cough; Expectoration	Left lung squamous cell carcinoma(cT4N2M0 phase IIIB); splenic cyst	Improvement	17	Yes	TRUE	Yes	0.87		4.87	57.9	0		4.7	55.1
129	Peripheral Blood	Male	91	NO	Negative	CMV	56	CHD; Cerebral infarction; Polycystic liver; polycystic kidney disease; Tumor of Prostate	Oliguria	Acute exacerbation of chronic renal failure; PKD; Pulmonary infection; Urinary infection; coronary atherosclerotic heart disease; gastrointestinal bleeding; prostate cancer; sequelae of cerebral infarction	Death	14	No	FALSE	No	24.66	4.042	13.8	68.7
130	Peripheral Blood	Male	30	NO	Negative	Klebsiella pnenmoniae; Trichosporon asahii; Candida parapsilosis; HBV; HSV1	89; 14; 5; 165; 19	HBV carrier; Enterorrhexis	AML	Pneumonia; Pulmonary embolism; Pneumonomycosis; AML	Critical condition	29	No	TRUE	Yes	74.2	25.8	18.1	87		3.961
131	Peripheral Blood	Female	68	NO	Negative	Enterococcus faecium; Aspergillus fumigatus; CMV	10; 6; 5	Cerebral infarction; Hypertension; Antiphospholipid Syndrome	the positive urinary protein ; abnormal renal function ; Fever	Pneumonia; Chronic renal failure; infective fever; chronic kidney disease; CHD; Cardiac insufficiency; renal cyst; arrhythmia	Death	39	No	TRUE	Yes	312.02		23.94	95.6	138.27		12.03	88.5
132	Peripheral Blood	Male	73	NO	Aeromonas veronii	Aeromonas veronii; Aeromonas sobria; Gemella haemolysans	47; 3; 3	CHF; Valvular heart disease	Valve replacement ; Dyspnea	Pneumonia; Acute exacerbation of chronic heart failure; Valvular heart diseease; atrial fibrillation; CHD	Critical condition	2	No	TRUE	No	163		0.11	90.9
133	Peripheral Blood	Male	77	NO	Negative	Torque teno virus	14	Esophageal Carcinoma	Dyspnea	Pneumonia; interstitial lung disease with infection; Hypoalbuminema; Radiotherapy for esophageal cancer; bronchitis; pulmonary bulla; Pleural effusion; arrhythmia	Death	16	No	FALSE	No	20.01		11.04	81.2	221.61		8.71	95.6
134	Peripheral Blood	Female	46	NO	Staphylococcus aureus	Staphylococcus aureus	884	MVR	Retardation ; Limb activity disorder	Sepsis; Septic shock; purulent meningitis; Valvular heart diseease	Death	5	No	TRUE	Yes	221.82		24.12	96.1
135	Peripheral Blood	Male	83	NO	Negative	Haemophilus parainfluenzae; CMV	58; 157	Hypertension III; CHD; COPD; Bronchial asthma; Senile Cataract; Hepatic cyst	weakness; anepithymia ; lethargy	Pneumonia; Hypotonic encephalopathy; anterior pituitary hypofunction; level 3 hypertension; CHD; AECOPD; bronchial asthma; senile cataract; hepatic cyst	Critical condition	39	No	TRUE	Yes		0.15
136	Peripheral Blood	Male	92	NO	Negative	Negative		Cerebral infarction; PCa; Metastatic tumor of bone	Fever; Unconsciousness	Pneumonia; Myocardial damage; respiratory failure; sequelae of cerebral infarction; PCa; Bone metastases	Critical condition	10	No	TRUE	Yes	123.56		6.62	93.5
137	Peripheral Blood	Male	44	NO	Negative	Pseudomonas aeruginosa	5	Chronic Renal Failure; Renal hypertension; Renalancmia	Abnormal renal function ; Mental disorder	Pneumonia; Chronic renal failure; renal anemia; cerebral hemorrhage; Pulmonary infection	Critical condition	8	No	TRUE	Yes	70.95		11.54	90.3	33.02		5.02	75
138	Peripheral Blood	Male	76	NO	Negative	Negative		CHD; Hypertension; diabetes; COPD	Cough and Expectoration ; Dyspnea ; Fever	Pericardial effusion; lactic acidosis; AECOPD(Obstructive Pneumonia)	Critical condition	11	No	TRUE	Yes	38.84		14.67	88.6	34.86		13.18	90.3
139	Peripheral Blood	Female	60	NO	Negative	Negative		Chronic bronchitis; Rheumatic valvular heart disease Mitral Stenosis and insufficiency; Tricuspid insufficiency; PAH; Arrhythmia Atrial Fibrillation; NYHA IV; Bronchitis; Hyponatremia and hypochloremia	Limbs powerless	cerebral infarction; rheumatic valvular heart diseease; bronchitis; atrial fibrillation	Critical condition	17	No	TRUE	Yes	256.78		10.03	86.3
140	Peripheral Blood	Male	87	NO	Negative	Klebsiella pnenmoniae; Aspergillus fumigatus	36; 1	Arthritis; CHD	Dyspnea	Acute neart failure; respiratory failure; Severe pneumonia; CHD; Pulmonary infection; Renal failure	Death	1	No	TRUE	Yes	133.66	2.93	11.98	75.3	36.68	0.805	5.12	58
141	Peripheral Blood	Male	71	NO	Negative	Negative		Hypertension; Cerebral infarction; Cerebral Arterial Stenosis; Interventional embolization of intracranial aneurysm; Parkinsonian syndrome	Aphasia; Limb activity disorder	acute cerebrovascular disease; sequelae of cerebral infarction; Multiple cerebral artery stenosis	Critical condition	22	No	TRUE	Yes	241.57		12.23	81.5	132.98		13.07	83.6
142	Peripheral Blood	Male	64	NO	Negative	Negative		Carbon monoxide poisoning; encephalopathy; ONFH	Fever	Septic shock; Pyemia; Pneumonia; Emphysema; cholecystitis	Critical condition	14	No	TRUE	Yes
143	Peripheral Blood	Male	60	NO	Negative	Pseudomonas aeruginosa; EBV	760; 12	Hypertension; Cerebral infarction; ONFH	Dyspnea ; Unconsciousness; Asyndesis	coma; Acute neart failure; Metabolic acidosis; liver injury; Pneumonia	Critical condition	12	No	TRUE	Yes	90.46		28.28	87.5	52.7		13.15	84.6
144	Peripheral Blood	Female	61	NO	Negative	Negative		Lung cancer; Cerebral infarction	Dyspnea	Severe pneumonia; typeⅠrespiratory failure; Small cell carcinoma of the right lung; cancer cell metastasis	Critical condition	13	No	TRUE	Yes	240	29.33	1.64	66.5
145	Peripheral Blood	Male	75	NO	Negative	Negative		Hypertension; diabetes	Chest stuffiness ; Dyspnea	CHD; Acute non-ST elevation myocardial infarction; killip Ⅲ; level 3 hypertension; Type 2 Diabetes	Critical condition	7	No	TRUE	Yes	251.96	33.059	12.64	90.08
146	Peripheral Blood	Male	73	NO	Negative	Acinetobacter baumanii	9	CHD; Coronary stent implantation; Hypertension; Parkinsonian syndrome; AD; Encephalatrophy; lacunar Cerebral infarction	Cough; Expectoration ; Fever	Pneumonia; type I respiratory failure; Pleural effusion; CHD; hypertension; brain atrophy; lacunar cerebral infarction; Parkinsonian syndrome; AD	Critical condition	16	No	TRUE	Yes	155.3	0.108	13	88.5	40.6	0.25	21.07	96.1
147	Peripheral Blood	Male	78	NO	Negative	HSV1	8	be well before	Back Pain ; unable to move; gatism	Pneumonia; dorsal spinal cord injury; trauma; pulmonary contusion; paraplegia; Fracture	Critical condition	38	No	FALSE	No	78.06	1.269	11.15	88.9	59.07	0.468	17.65	83.3
148	Peripheral Blood	Female	68	NO	Negative	Negative		Hypertension; Cerebral infarction; diabetes; Arrhythmia; Atrial Fibrillation; Cholecystitis	Dyspnea ; Delirium	Pneumonia; chronic heart failure; coma; Diabetic ketoacidosis; Multiple Organ Failure	Critical condition	2	No	TRUE	Yes		0.267				0.85
149	Peripheral Blood	Male	69	NO	Pseudomonas aeruginosa	Pseudomonas aeruginosa;	9	Lumbar Disc Herniation	Emaciation ; Unconsciousness	Pneumonia; coma; Diabetic ketoacidosis; Hyponatremia; Skin infection; prolapse of lumbar intervertebral disc	Critical condition	4	No	TRUE	No		0.213				0.258
150	Peripheral Blood	Male	70	NO	Negative	Staphylococcus cohnii;	5	CHD; Hypertension	Cough; Expectoration; Dyspnea	AECOPD(Obstructive Pneumonia); type Ⅱ respiratory failure; chronic pulmonary heart disease; Cardiac insufficiency; electrolyte disturbance; Hyponatremia and hypochloremia; CHD; hypertension	Critical condition	10	No	TRUE	Yes		1.41
151	Peripheral Blood	Male	77	NO	Negative	Negative		Hypertension; CHD; Prostatic Hyperplasia; Cerebral infarction; COPD	unconsciousness and shock	Pneumonia; septic shock; urinary infection; unconsciousness; sequelae of cerebral infarction	Death	24	No	TRUE	Yes	329.3	>100	22.16	93.4	232.3		7.97	90.1
152	Peripheral Blood	Male	59	NO	Negative	Haemophilus	3	Hypertension; diabetes	Chest pain	CHD; acute inferior wall infarction; killip Ⅰ; level 3 hypertension	Death	2	No	TRUE	Yes		0.379
153	Peripheral Blood	Female	86	NO	Negative	Klebsiella pnenmoniae; Veillonella parvula; Haemophilus parainfluenzae	258; 106; 9	Hypertension; CHD; Paroxysmal Atrial Fibrillation; diabetes	Pain in left knee and right shoulder; Limb activity disorder	Injuries involving multiple body regions; Fracture; Osteoporosis; CHD; hypertension	Critical condition	6	No	TRUE	Yes		1.6
154	Peripheral Blood	Female	58	NO	Negative	Negative		Hypertension	Headache	Pneumonia; subarachnoid hemorrhage; hypertension	Critical condition	9	No	TRUE	Yes	76.18	71.83	10.71	88.6
155	Peripheral Blood	Male	58	NO	Negative	CMV	5	Hypertension	cerebral hemorrhage ; Pneumonia	Bleeding in the right basal ganglia; extra ventficular drainage; Sequelae of intracerebral hemorrhage; Pleural effusion	Critical condition	49	No	TRUE	Yes	315.01	87.037	19.46	95.9
156	Peripheral Blood	Female	93	NO	Negative	Negative		Brain atrophy; Dementia; Osteoporosis; Cerebral infarction; Hypertension	Unconsciousness	Complications of cerebral infarction; Severe sepsis; Pulmonary infection; Pneumonia; Septic shock	Death	40	No	TRUE	Yes	21.43	14.768	20.89	93.2	5.95	0.715	9.53	67.9
157	Peripheral Blood	Male	39	NO	Negative	Parvimonas micra; Rhizomucor pusillus;	13; 3;	Cardiopathy	Abdominal pain	Pneumonia; Abdominal and pelvic effusion; congenital heart disease; chronic heart failure; acute kidney injury; hepatic insufficiency	Death	6	No	TRUE	Yes	79.44	11.8	5.03	84.3	25.15	0.829	8.41	80.6
158	Peripheral Blood	Male	67	NO	Klebsiella pnenmoniae	Klebsiella pnenmoniae; CMV; EBV; Rickettsia	96809; 15; 3; 6	Hyperglycemia	Rectal cancer surgery ; Fever ; Unconsciousness	rectum adenocarcinoma; infective fever; febrile neutropenia	Critical condition	1	No	TRUE	No	130.9	0.39	36.55	93.3	28.3	0.11	13.49	80
159	Peripheral Blood	Male	91	NO	Negative	Enterococcus faecium; Pneumocystis jirovecii; Human betaherpesvirus 6A; CMV	16; 3; 201; 6	be well before	Fever	infective fever; Pneumonia; respiratory failure; old myocardial infarction; atrial fibrillation; sinus bradycardia	Death	14	No	TRUE	Yes	211.8	>100	16.34	94.4	45.6	3.083	9.4	90.6
160	Peripheral Blood	Male	43	NO	Negative	Negative		Hypertension	Chest pain	acute anterior wall infarction; cardiogenic shock; sinus tachycardia; Ventricular premature beat	Critical condition	28	No	TRUE	Yes	257		0.1	20
161	Peripheral Blood	Female	65	NO	Negative	Negative		diabetes; CHD; Hypertension	nausea and vomiting ; Unconsciousness	acute hepatic failure; Coagulation disorders; Diabetes; hypertension; CHD	Death	3	No	TRUE	Yes	132.37	0.2	10.86	82.5	105.5	0.12	10.5	86.3
162	Peripheral Blood	Male	74	NO	Negative	Escherichia coli; CMV; EBV	3; 13; 4	COPD; Cor pulmonale; Atrial Fibrillation; Cerebral infarction	asyndesis; Limb activity disorder	Massive cerebral infarction; Pneumonia; cerebral infarction; COPD; chronic pulmonary heart disease	Critical condition	33	No	TRUE	Yes	129.6	43.57	37.13	77.4
163	Peripheral Blood	Male	19	NO	Negative	Rhizopus oryzae	4	be well before	Unconsciousness; Bleeding all over the body	hemorrhagic traumatic shock; Multiple trauma; subarachnoid hemorrhage	Critical condition	10	No	TRUE	No	249.9	20.47	4.13	91.4	53.2	1.358	4.39	95.4
164	Peripheral Blood	Male	87	NO	Negative	Enterococcus faecium; Escherichia coli	1; 1	Hypertension; CHD; Angina	inguinal hernia repair ; generalized pain	inguinal hernia and ileus; Angina; Pulmonary fibrosis and infection	Death	19	No	TRUE	Yes	68.2	13.2	2.25	80.5		6.36
165	Peripheral Blood	Male	52	NO	Acinetobacter baumanii	Acinetobacter baumannii; CMV	30595; 3034	be well before	Burn injury	brlure grave; burn shock; hypertension; CHD; Diabetes; Pneumonia	Death	42	No	TRUE	Yes		32.89
166	Peripheral Blood	Female	78	NO	Negative	Torque teno virus; Torque teno virus16; Torque teno virus28; Torque teno virus10; Torque teno virus27	74; 20; 17; 12; 6	Autoimmune Hemolytic Anemia	unconsciousness ; coma	Pneumonia; Pyemia; Septic shock; Lung cancer with multiple lung metastases; Multiple bone metastases	Critical condition	11	No	TRUE	Yes	231.7	52.19	7.14	77.9	176.9	5.3	7.49	78.9
167	Peripheral Blood	Male	79	NO	Negative	Negative		CHD; Hypertension	Chest stuffiness; Dyspnea	Acute exacerbation of chronic heart failure; Valvular heart diseease; atrial fibrillation; CHD; Mitral valve prolapse; mitral valve insufficiency	Death	2	No	TRUE	Yes		4.784	7.2	95
168	Peripheral Blood	Male	39	NO	Negative	Negative		be well before	Chest pain	Acute Myocardial Infarction; CHD; cardiogenic shock; Pneumonia	Death	44	No	TRUE	Yes	14.8	0.57	11.94	70.5		1.01
169	Peripheral Blood	Male	70	NO	Negative	CMV; EBV; Torque teno virus;	69; 13; 8	diabetes	dizziness; faint	acute anterior myocardial infarction; CHD; cardiac arrest; Pneumonia	Critical condition	39	No	TRUE	Yes	182.26	76.475	10.56	87.1
170	Peripheral Blood	Male	61	NO	Negative	Klebsiella pnenmoniae; Aspergillus	1506; 23	Cerebral infarction; diabetes	Hyperglycemia ; Fever ; Unconsciousness	Diabetic ketoacidosis; infective fever; renal function damage; hyperkalemia	Critical condition	2	No	TRUE	Yes	261.4	17.23	83.08	76	106.2	3.348	8.23	72.8
171	Peripheral Blood	Male	34	NO	Negative	Aspergillus fumigatus; Rhizopus oligosporus; EBV; HSV1	181; 21; 16; 11	be well before	Fever ; Aching pain	Pneumonia; acute hepatic failure; Renal failure; gastrointestinal bleeding; acute coronary syndrome; hyperkalemia; Cardiac insufficiency	Death	13	No	TRUE	Yes	83.4	53.86	10.61	85.5
172	Peripheral Blood	Male	59	NO	Negative	CMV; Torque teno virus	12; 4	Hepatitis B; Liver cirrhosis; Cirrhosis Ascites; diabetes	trauma of left lower limb ; decompression	Left calf muscle necrosis and infection; Liver cirrhosis; Ascites; Diabetes	Critical condition	27	No	FALSE	No	229.3	24.33	20.7	88.2
173	Peripheral Blood	Male	68	NO	Klebsiella pnenmoniae	Klebsiella pnenmoniae	11	CHD	asyndesis; weakness of left lower limb	acute cerebrovascular disease; CHD; Pulmonary infection; Bleeding in the right basal ganglia	Critical condition	46	No	TRUE	Yes		0.95	15.24	88.1		2.93	10.62	82.5
174	Peripheral Blood	Male	63	NO	Negative	Acinetobacter baumanii; Klebsiella pnenmoniae; Aspergillus fumigatus; EBV; HSV1	216; 142; 8; 27; 11	Cerebral infarction; diabetes; Hypertension	dizziness; Chest stuffiness	Pneumonia; cerebral infarction; hypertension; Hyponatremia; Diabetes	Death	15	No	TRUE	Yes	158	3.342	15.93	94.8	58.4		12.69	88.9
175	Peripheral Blood	Male	51	NO	Negative	Acinetobacter baumanii; HSV1; CMV; WU Polyomavirus; JC polyomavirus	221; 669; 90; 51; 8	diabetes	Hemocytopenia ; Cough; Expectoration	respiratory failure; GVHD; MDS; Severe pneumonia	Death	11	No	TRUE	Yes	245.07	65.3	20.66	94.9	96.73	54.5	15.64	93.1
176	Peripheral Blood	Male	82	NO	Negative	Negative		Hypertension; diabetes	Cough; Expectoration ; Chest stuffiness; Dyspnea	Pneumonia; hypertension; Diabetes	Critical condition	32	No	TRUE	Yes	64.93	0.53	20.84	97.1
177	Peripheral Blood	Male	77	NO	Negative	CMV; Torque teno virus; EBV	287; 13; 3	Cerebral infarction	Fever	infective fever; Severe pneumonia; Septic shock; acute renal damage	Death	8	No	TRUE	Yes	61.7	4.24	3.1	73.6	25.29		4.46	85.9
178	Peripheral Blood	Female	18	NO	Staphylococcus aureus	Staphylococcus aureus; Haemophilus influenzae	897; 38	be well before	Cough ; Fever	Severe pneumonia; respiratory failure; leukopenia; renal injury; multiple organ dysfunction	Critical condition	28	No	TRUE	Yes	152.72	>100	1.64	70.3		30.93
179	Peripheral Blood	Female	66	NO	Staphylococcus aureus	Staphylococcus aureus; HSV1	481; 3	Hypertension	Alalia; lags in response	central nervous system infection; septic shock; respiratory failure; Severe pneumonia	Critical condition	5	No	TRUE	Yes	258.3	26.31	20.56	93.6
180	Peripheral Blood	Male	71	NO	Negative	Bacillus cereus; Escherichia coli; Aspergillus; HHV-7	1190; 1; 38; 3	Cerebral infarction; Arrhythmia; Sinus Bradycardia	Hyperglycemia	lacunar cerebral infarction; arrhythmia; Diabetes; Leukemia; Septic shock	Critical condition	15	No	TRUE	Yes	238.2	47.39	0.29	13.93
